# Supplementary material for: Alterations in DNA methylation profiles in cancellous bone of postmenopausal women with osteoporosis
Source: FEBS Open Bio. 2020 Jun 26;10(8):1516–31. doi: 10.1002/2211-5463.12907 (PMC7396431; doi:10.1002/2211-5463.12907)
Supplement: Supplementary file 3 — Table S2. 15309 CpG significantly differentially methylated sites with P < 0.05. [file FEB4-10-1516-s003.xls]

## Sheet: Supplementary Table 2
Gene_Symbol	State
AACS	Up
C5orf42	Discord
CD44	Up
ABCA3	Discord
SLMAP	Up
FARP1	Discord
SAMD4A	Up
PAX7	Discord
KCNMA1	Up
LOC653712	Up
C10orf90	Up
PKNOX2	Up
RALYL	Discord
LOC101929315	Up
OSMR-AS1	Up
RPL17-C18orf32	Discord
C15orf27	Discord
KCNMB2-AS1	Up
APBB2	Up
NDUFS6	Up
XDH	Up
EDN1	Up
ERAL1	Up
GLT1D1	Discord
CYP11A1	Up
PFKP	Up
PBX4	Up
STOX1	Up
AEN	Up
KCNG1	Discord
CXCR4	Discord
SALL1	Up
NAGPA	Up
SLC25A3	Up
RPS18	Discord
LDB3	Up
GALNT3	Discord
GP1BA	Up
LRRC6	Up
TMC4	Discord
OR7A10	Up
DLEU7	Up
STYK1	Up
SCAF8	Up
SLC6A11	Up
TOP1MT	Discord
FAM134B	Up
NTSR1	Discord
NIFK-AS1	Up
CPXM2	Discord
GPSM2	Up
KLHL14	Up
KCNA6	Discord
TRIB3	Up
SLC2A5	Up
REEP6	Up
LOC283856	Up
TRIM74	Up
ZEB1	Discord
CDK14	Up
PARN	Discord
MIER1	Discord
FAM183CP	Up
KCNK3	Up
ZFP161	Up
FLJ40288	Up
EPN2	Discord
PDE1C	Up
AQP9	Up
SEMA4D	Up
THRAP3	Up
AGPAT1	Discord
ING3	Up
PHYHIP	Up
GSTCD	Up
MAP3K3	Up
NINL	Up
COPS7A	Discord
GRM2	Up
OSBPL8	Up
TNS3	Discord
KNDC1	Discord
NR4A2	Up
C4orf3	Discord
TMEM132E	Discord
EVC	Up
C7orf44	Up
HERC2P2	Up
LY6K	Up
SORL1	Up
TEAD1	Discord
NFIA	Discord
NAT10	Up
C15orf41	Up
TCEANC2	Discord
SYN3	Discord
DMC1	Up
PCDH21	Up
TP53AIP1	Up
SUGCT	Up
MAPKAPK2	Discord
DIP2A	Discord
TAOK3	Up
STK25	Up
ITGA3	Up
KIAA1033	Discord
GADL1	Up
STX8	Up
RUNX3	Up
FLJ36000	Up
PRKCB	Up
EIF4G3	Up
USP6NL	Discord
ABCD4	Up
MGC26647	Up
KIAA1609	Up
CD160	Discord
NUTM2G	Up
FOXK2	Up
RNF32	Up
SLC8A1	Up
GRK5	Up
HES1	Up
DGUOK	Up
CLDN16	Up
ISL1	Up
CORO7-PAM16	Up
C1QTNF3	Up
NUDT1	Discord
GRK1	Up
PRDM2	Discord
RNF103-CHMP3	Discord
GDPD5	Up
SRRM4	Discord
FAM73A	Up
ST8SIA6-AS1	Up
SMYD3	Up
WHSC1	Discord
LOC285740	Up
RRN3P2	Up
RNU6-81P	Up
LGI2	Up
ANO5	Up
LTBP4	Up
DCAF4L1	Up
C16orf45	Up
GFPT2	Up
PYY	Up
KCNC1	Up
DNAH17	Discord
GPR55	Up
GBP7	Up
MFF	Up
HIST3H3	Up
NCOR2	Discord
PCDHA13	Discord
LINC01121	Up
LOC101927907	Up
SIAH3	Up
GML	Up
CD38	Up
ZDHHC6	Up
MFSD8	Discord
CCNY	Discord
DUSP4	Up
TIAL1	Up
ROR2	Up
HIST1H1E	Discord
GRAMD2	Up
LOC101929694	Up
AP3M2	Up
BUD31	Discord
VAT1L	Up
HDGF2	Up
FRS2	Up
NR2E3	Up
ST8SIA4	Up
TUBB2C	Up
C6orf15	Up
CDK8	Up
GMPR	Up
ING5	Discord
KIAA1211L	Up
PLEKHG4	Up
KCNIP2-AS1	Up
SYT13	Up
HSPC072	Up
HSPD1	Discord
LOC100302401	Up
CHST15	Up
CETN3	Up
NTHL1	Up
N4BP2L2	Up
LOC101928306	Up
C17orf99	Up
PRR19	Up
GPN2	Discord
KLHL36	Up
ADH5	Up
TRAPPC9	Up
BANF2	Discord
GCC2	Up
C8orf44-SGK3	Up
FNDC1	Up
PREP	Up
RFX3	Discord
ENTPD8	Up
CD82	Discord
SYT12	Up
MYH6	Up
MAP3K13	Up
IL1F10	Up
KLHL30	Up
MIR193A	Up
LINC00924	Up
VAX2	Up
CPEB3	Discord
PPM1A	Discord
SLC24A5	Up
INTS1	Discord
HCRTR2	Up
ARL13B	Up
CAMTA1	Discord
PA2G4P4	Up
LOC100133091	Up
ZNF239	Up
C11orf73	Up
C4orf29	Discord
HPCA	Up
WDFY2	Up
METTL25	Up
NAALADL1	Up
TAF12	Discord
ID1	Up
GKN1	Up
COL18A1	Discord
TBC1D17	Discord
TNXB	Discord
A4GALT	Up
ADAM32	Up
RSRC1	Up
SEC1	Up
FBXO24	Up
THRB	Up
MMP15	Up
RNF39	Up
DNAH11	Up
NPR1	Up
AQP2	Up
USP42	Up
SLC9A9	Up
TMEM59	Discord
CDC42BPA	Discord
SEC23IP	Up
C1orf157	Up
RGS4	Up
SLC13A4	Up
UQCRC1	Up
POLG	Up
PTENP1	Up
NCDN	Up
RICTOR	Up
LUC7L2	Up
EXOC2	Discord
BAT5	Discord
SAMM50	Up
KRTAP24-1	Up
LOC202181	Up
POMT1	Up
IDO2	Up
C19orf55	Up
SNAPC1	Up
DDX49	Discord
OGFOD2	Up
GNA11	Discord
DNAJB3	Up
TACR1	Up
FSIP1	Up
LOC654342	Up
GRIK2	Up
STMND1	Up
LOC101929464	Up
DPYD	Up
HTR3A	Up
SDC2	Up
SARS	Up
CACNB1	Up
ACADL	Up
PI4KAP1	Up
AHCYL2	Up
SLC22A14	Up
LRRTM3	Up
SNORD46	Up
GLIS2	Up
KDM4B	Up
GNG12	Up
VPS25	Up
CHRNB2	Up
ASNSD1	Up
TM6SF1	Discord
CAPN12	Up
DBH	Up
CD53	Up
CIITA	Up
LOC256880	Up
ZNF655	Up
GPATCH2	Up
ZNF227	Up
ARAP1	Up
CDH8	Discord
LINC00851	Up
ZBTB20	Discord
NEU1	Up
PP14571	Up
C6orf105	Up
LZTFL1	Up
GSTP1	Up
LTBR	Up
ARHGAP15	Up
IGDCC3	Up
PSG4	Up
ANKLE2	Up
SLC9A3	Discord
ALDH1L2	Up
PDIA3P1	Up
PCSK6	Up
ADRA1A	Up
ASAH1	Discord
FAM18B	Up
LONRF2	Discord
SF3A3	Up
C14orf166B	Up
CATIP	Up
PALM2-AKAP2	Discord
LOC101929710	Discord
AHI1	Up
BST1	Up
MIR206	Up
NFYA	Up
FAM108A1	Up
GORAB	Up
NADSYN1	Up
UBE2W	Up
AHNAK	Up
RGS14	Up
SNORA78	Up
SCN11A	Up
GFI1	Discord
C6orf35	Up
GPR1-AS	Up
OSGEP	Up
MYEOV2	Up
RTN4RL1	Discord
ARMC6	Up
HK3	Up
AHR	Discord
LPIN3	Up
RPL4	Up
MAD2L1	Up
EIF4A3	Up
PRPF3	Up
C16orf62	Up
XCR1	Up
ELFN1	Discord
SORBS2	Discord
SH3PXD2A	Discord
LOC387646	Up
SNORD115-17	Up
MRPS24	Up
RBBP6	Up
OPA3	Discord
SKAP2	Up
SCHIP1	Up
TJP3	Up
C4orf35	Up
MOB1B	Up
CLCA1	Up
HS1BP3	Up
KIF19	Up
ATP7B	Up
GRIK1-AS1	Up
SFRP2	Up
ABCC6P1	Up
NFYC	Discord
PPARGC1A	Discord
STRIP1	Up
RTEL1	Up
KCNK10	Up
BLOC1S5-TXNDC5	Up
ETFA	Up
RNF182	Up
AHRR	Discord
PDAP1	Discord
UPP2	Up
POLRMT	Up
CYP19A1	Up
NDUFA13	Discord
ZAN	Up
MANF	Up
KLHL6	Up
HOXB5	Discord
HRH2	Up
KIF25	Discord
SLC46A2	Up
CASC4	Up
PCDHGB4	Discord
GTSF1	Up
LOC100506083	Up
CENPJ	Discord
TNRC18	Discord
PITX1	Up
KIAA0664	Up
DTNB	Up
LDLRAD2	Up
CELSR3	Up
LCN15	Up
LOC101928809	Up
SLC4A5	Up
FBXO46	Up
SVIL	Discord
LIN28B	Up
TMEM241	Up
ERMAP	Up
APBA2	Up
TTC3	Up
MUC2	Up
NDUFB8	Up
LOC440925	Up
MYF5	Up
IL23A	Up
GJA9	Up
SLA	Up
R3HDM2	Up
JPH2	Up
C5	Up
LINC01432	Up
PAQR3	Up
MIR554	Up
RGS20	Discord
FST	Up
PSD2	Up
ZNRF4	Discord
UPK3B	Discord
CRAT37	Up
ESPNL	Up
LDLR	Up
ASTN2	Discord
SCRN1	Up
C2orf61	Up
RER1	Up
ELAVL2	Discord
FAM160B1	Up
SIX2	Up
TNFAIP8L3	Up
TANC2	Up
WDR16	Discord
LOC101927588	Up
SNORD116-7	Up
KCTD13	Up
CSMD3	Up
ZNF726	Up
HLA-DOA	Discord
C1orf49	Up
PELI3	Up
SET	Up
LOC153684	Up
UGT1A8	Discord
LRP5L	Discord
WFIKKN1	Up
MIR16-2	Discord
PCDHGA10	Discord
LOC151300	Up
SHH	Discord
SNORA18	Up
CD177	Up
RBM7	Up
CLEC2A	Up
TARSL2	Up
JAK2	Up
RNU6-2	Up
ZNF264	Up
BICD1	Up
RAB5A	Discord
TERF2	Up
METTL5	Up
CASP1	Up
CD8A	Up
PRRT1	Up
ISCU	Up
LOC100130987	Up
TNNT2	Up
RGPD2	Up
JRK	Discord
ZNF710	Up
TLX1	Up
KALRN	Up
LOC100133161	Up
CCDC60	Up
ZDHHC22	Discord
SECTM1	Up
IFNAR1	Up
MKLN1	Up
EMR2	Up
NAA60	Up
KIAA0319L	Up
DOPEY2	Up
LAMTOR5	Up
SLC29A3	Discord
SDHD	Discord
RAB11FIP4	Up
USH2A	Up
B2M	Discord
GGTLC2	Up
C5orf56	Up
LPPR4	Up
SQLE	Discord
LOC100288748	Up
MGC57346	Up
SEPHS1	Up
PPFIBP1	Up
NEGR1	Up
C10orf53	Discord
MIR3134	Up
TCF19	Discord
PARD6G	Up
CBS	Up
SCRT2	Up
HOXA5	Up
ELP2P	Up
XXYLT1	Discord
KIAA0753	Up
MICA	Up
SNTA1	Up
IL20RA	Discord
PCDHGA5	Discord
TLR5	Up
TCFL5	Up
C11orf49	Up
LINC01291	Up
BTBD9	Up
ERMARD	Up
NT5E	Up
PARP4	Up
FPGT-TNNI3K	Up
GALNT9	Discord
ICE1	Up
MAP3K7IP1	Up
NCK2	Up
BEGAIN	Up
OXA1L	Up
HHIPL1	Up
SDCCAG10	Up
IGFBP2	Up
SNORD115-9	Up
DNAJC25	Discord
C4orf10	Up
NOTCH2	Up
DNAJC1	Discord
CCDC144A	Up
CYP4F12	Discord
CHCHD5	Up
PARD6A	Up
SYNGR4	Up
CCDC85B	Up
WIF1	Up
OR51G2	Up
FBXO3	Up
CMKLR1	Up
FLI1	Discord
SLC44A5	Up
NOL4L	Up
ZNF815	Up
MEGF11	Discord
SDK2	Up
PTP4A3	Up
HMBOX1	Discord
FAM160A2	Up
KRT74	Up
OR6S1	Up
CLIC5	Up
PCDHA12	Discord
ESRRB	Discord
YPEL1	Up
ARHGAP26	Discord
ANKRD20B	Up
HRAS	Up
NPNT	Up
TRHDE	Up
HOTAIRM1	Up
RAB44	Up
MAP2K4	Up
TMEM263	Up
EPB41L3	Discord
MAP3K6	Up
ERH	Up
SOCS4	Up
XRCC1	Up
MIR219A2	Up
PARVB	Up
SLC16A11	Up
MAS1L	Up
FAM96A	Up
PPP6R2	Up
LOC283267	Up
LOC100506207	Discord
MME	Up
MAST4	Up
EEF2K	Up
KANK4	Up
CEP72	Discord
KCTD2	Up
MYC	Up
SNRNP48	Discord
NRXN1	Up
SGSM3	Up
UNKL	Up
AGBL1	Discord
PARK2	Discord
GPR124	Up
NELL2	Up
ALPK1	Up
ARID1B	Up
BAIAP2L2	Up
FGF22	Up
C21orf2	Up
MCART1	Up
NLRP9	Up
LIN7B	Up
WDPCP	Up
MAGI1	Up
NIPA2	Up
C17orf93	Up
SLC35A1	Up
GPR160	Up
LAMA3	Discord
COCH	Up
SLC14A2	Discord
SLC30A2	Up
C6orf170	Up
SH3GL1	Up
RALB	Up
KIF1B	Up
AMOTL2	Discord
C6orf120	Discord
PCDHGA4	Discord
ATG3	Discord
FOXO1	Up
SNORD50B	Up
ADAMTS17	Up
PSMA5	Discord
CLCNKB	Up
TAAR9	Up
WDR82	Discord
FARS2	Up
ADCYAP1R1	Up
GYLTL1B	Up
TESK1	Discord
TSEN54	Up
CA12	Up
ZNF611	Up
LOC101928118	Up
ZNF3	Discord
DEFB106B	Up
OTUD6B-AS1	Up
CNOT2	Up
ALDH5A1	Up
SERPINA4	Up
IKBKAP	Up
CTDP1	Up
WNT16	Up
ZSWIM4	Discord
STYXL1	Discord
CDC40	Up
SLIT1	Up
STMN1	Up
FZD10-AS1	Up
GTPBP2	Discord
DPP6	Discord
PRELID2	Up
PRRX2	Discord
MIR548O2	Up
STK39	Discord
CCZ1B	Up
LOC101060498	Up
TRIM6	Up
GRID1	Discord
SRL	Up
RPS6KA2	Discord
SLC22A3	Up
ADAD1	Up
ADAMTS12	Up
PES1	Discord
SNORD116-17	Up
DAAM2	Up
C16orf78	Up
ARHGAP8	Discord
FER1L6	Up
ZNF571-AS1	Up
WIBG	Discord
TBC1D16	Up
MIR548AE2	Up
PLXNA4	Up
FBRS	Up
SLC22A5	Up
SNORA16A	Up
GRIN3A	Up
SPATA24	Up
PRSS42	Up
ADGRG1	Discord
USP38	Up
SMOC2	Up
CABP7	Up
KCNH1	Up
ANXA2	Up
HORMAD2	Up
MCF2L	Up
SPEG	Discord
CLNK	Up
STK10	Up
SCTR	Up
DACT2	Up
CFAP70	Up
C1orf183	Up
C4B	Up
DGCR8	Up
NEU2	Up
CACNA1C	Discord
LOC103091866	Discord
IGHMBP2	Up
EGR4	Up
AMPH	Up
PLBD2	Up
ZNF775	Up
BRI3BP	Up
C10orf55	Up
MSC-AS1	Up
OBSL1	Up
CDRT4	Up
SLC12A7	Up
THAP4	Up
ZNF84	Up
SLC39A4	Up
KIAA0240	Discord
MDC1	Discord
MAN1A1	Up
GRAMD1B	Up
C20orf62	Up
C17orf74	Up
SIGLEC15	Up
EXOC4	Up
LINC01162	Up
ATP5A1	Discord
HEATR5A	Up
TCHP	Up
SLC29A4	Up
LOC102724874	Up
MRAS	Discord
TRAF6	Up
ZFAND1	Up
AXL	Up
ATP2C2	Discord
TELO2	Up
C14orf183	Up
FAM19A5	Discord
SHE	Up
FLJ43860	Discord
ACADM	Up
PIK3C2B	Discord
TUBB2B	Up
C7orf50	Discord
BBS9	Up
USP15	Up
SLC12A3	Up
CEND1	Discord
CR1L	Discord
C5orf64	Up
ERCC4	Up
ESAM	Discord
RAD23A	Up
ST7L	Up
GFOD1	Discord
RNASEH2C	Up
GPR20	Up
CBX4	Up
SCAMP4	Up
FLJ40434	Up
ADCYAP1	Up
SP110	Up
MIER2	Up
SH3BP2	Discord
MAP3K7IP2	Up
AGRN	Discord
DHH	Up
PXMP4	Up
PRPH2	Up
IRX4	Up
ANKRD34C-AS1	Up
NFKBIL1	Up
KRTCAP3	Up
PDLIM1	Up
CHD7	Up
GPSM1	Up
GMDS-AS1	Up
LRP1	Up
ANKH	Discord
NKX2-3	Up
SHQ1	Discord
MOV10L1	Discord
BIRC6	Up
THUMPD3	Up
RFT1	Up
TRIM6-TRIM34	Up
POLR1B	Up
SLC6A1	Discord
ADHFE1	Up
PTBP3	Up
EPC2	Up
ATP13A2	Up
RPSAP52	Discord
TRIM73	Up
SH3YL1	Up
TREM2	Up
FMO3	Up
TMEM38A	Discord
CAPNS1	Up
FASTKD5	Up
TAP2	Up
NETO1	Up
IPPK	Up
THSD7A	Up
NBEA	Discord
AKT2	Up
EGFR	Up
MIR1826	Up
FAM19A2	Discord
SESN1	Discord
APPL2	Up
CDHR4	Up
TNPO1	Up
CARD10	Discord
MRPL46	Discord
CLASP1	Up
SNORD50A	Up
ACOT11	Discord
LDHAL6B	Up
PLGLB2	Up
AFAP1	Discord
NCAM2	Up
BCR	Discord
SIRT5	Up
SEC22C	Up
SNORD115-35	Up
TIAM2	Up
FAM150A	Up
NR4A1	Discord
TMEM175	Up
FAM134A	Up
TRIM17	Up
CELA3B	Up
ZSCAN21	Up
ATP5G3	Up
PRC1	Up
ERBB2	Up
FANCM	Discord
HOXC4	Discord
C9orf57	Up
TRAK2	Up
C14orf37	Up
UGT1A7	Up
MYT1L	Discord
LINC01501	Up
ZNF878	Up
UPB1	Up
CLDN14	Up
DHX38	Up
IQCJ-SCHIP1	Discord
BTBD1	Up
SKIV2L2	Up
ABCF1	Discord
ZHX2	Up
FCF1	Up
CGB	Up
LRRC49	Up
C1orf177	Discord
ERP27	Up
LOC100507091	Up
CD28	Up
SMARCA4	Up
DIABLO	Up
2019-09-02	Discord
ARMC9	Discord
RPS6KA4	Up
LRP8	Discord
MASP2	Up
ZNRF3	Up
ITPKB	Discord
HOXC10	Discord
TNP2	Up
MEOX2	Discord
C14orf79	Discord
ENPEP	Up
HIST1H2BI	Up
OR10H5	Up
KIAA1257	Up
AKAP3	Up
SKI	Discord
USP2-AS1	Up
D2HGDH	Up
CCDC17	Up
ARHGEF4	Discord
UBOX5	Up
SNORD115-16	Up
DBNDD1	Up
UBE2O	Up
SZT2	Up
UBL5	Up
GABRP	Up
PDE5A	Discord
FBLN2	Up
PPP2R2A	Up
HBE1	Up
TOM1L1	Discord
ZNF541	Up
OR4S2	Up
LINC00869	Discord
C11orf80	Discord
F10	Discord
GSC2	Discord
RTEL1-TNFRSF6B	Up
MIR339	Up
ACSL1	Up
PLEKHG5	Up
PTPRG	Discord
NCOR1	Up
PRDM10	Up
TXNRD1	Discord
ZNF433	Up
UBE2H	Up
BRDT	Discord
CDC42EP5	Up
LRRC26	Up
WASH2P	Up
KLHL18	Up
HPDL	Up
TBX3	Up
CWC22	Up
C16orf72	Up
RGS13	Up
DIO2	Discord
TAF11	Up
SCIMP	Up
CCDC136	Up
LOC100271715	Up
SLC24A4	Up
BARHL1	Up
SLC3A2	Discord
PRX	Up
TRIOBP	Up
MTHFD1L	Discord
CMTM4	Discord
PSMG3-AS1	Up
C6orf142	Discord
C14orf68	Up
WDR27	Discord
XIRP2-AS1	Up
NEURL1	Up
KIAA0922	Up
SYT11	Up
HIPK4	Up
LOC101928231	Up
SYF2	Up
FBXL17	Up
SPTBN2	Up
CEP192	Up
MCC	Discord
RPL9	Up
RAB32	Up
C17orf98	Up
WISP1	Up
IST1	Discord
CRAMP1L	Up
MIR4781	Up
CHMP1A	Up
FAM66C	Up
LOC101928417	Up
HDAC11	Up
MIR1273H	Up
KIAA1731	Up
DHX29	Up
ADAR	Discord
BAHD1	Up
SF4	Up
PLXNB2	Up
LOC101927131	Discord
ILDR1	Up
DNAH10	Up
GPR56	Up
RHOQ	Discord
PAN3	Up
CCDC85C	Discord
HEY1	Discord
MTA1	Up
CLCN3	Up
ZNF720	Discord
CASR	Up
HCG9	Discord
RHOJ	Up
ESYT2	Up
LOC84856	Up
GNG7	Discord
LINC00659	Up
FCRL5	Up
GRK4	Up
BRE	Discord
ZNF474	Up
LOC153910	Up
MC3R	Up
LINC01331	Up
LOC101927815	Up
SOX6	Up
CIRH1A	Up
HIST1H2AB	Up
MECOM	Discord
POLE	Up
TSPEAR	Discord
CAMTA2	Up
HIP1R	Discord
PTGES2	Up
SNAPC2	Up
PLEKHA2	Up
SCN7A	Up
PRAC	Up
GPR109B	Up
C4orf49	Up
CCDC168	Up
PEG3	Up
TSPAN18	Up
NADK	Discord
ZNF263	Up
STK32B	Discord
PLG	Up
TPT1-AS1	Up
SLC7A7	Up
CA8	Discord
IL10RA	Up
SLC35C1	Up
IL36RN	Up
KIF1A	Up
MED12L	Up
ZDHHC21	Up
LEKR1	Up
DNAH8	Discord
FBXL16	Discord
CNTNAP5	Up
GOLGA6L1	Up
SLC9C2	Up
LOC100507065	Up
RGS12	Up
PCDHGA11	Discord
KIAA0125	Up
NUDT13	Up
SDR16C6P	Up
C10orf131	Up
ARL6IP4	Up
RPL35A	Up
JUP	Discord
SHANK2	Discord
ACOXL	Discord
RAPGEF5	Up
LOC340074	Up
DAK	Up
CBX3	Up
ZCCHC2	Up
C3orf58	Up
FAM124A	Up
MAP4K2	Up
LOC101926898	Up
ELOVL1	Up
SUGT1L1	Up
CDCA2	Up
CDC23	Up
ILDR2	Up
RTBDN	Discord
NBL1	Discord
C19orf61	Up
MARCKSL1	Up
ZNF496	Up
SOHLH1	Up
C20orf166	Discord
NCK1	Up
TRAF3IP3	Up
NEURL	Discord
CLEC2D	Up
HCN4	Up
CD8B	Up
TRIML2	Up
LIPC	Up
HS3ST2	Up
PAK4	Up
TGM4	Discord
SLC6A12	Discord
LOC101927829	Up
RASA1	Up
TBC1D15	Up
FAM168A	Up
MRPS21	Up
FAT1	Discord
RFPL4A	Up
ZNF660	Up
B3GNTL1	Up
TAT-AS1	Up
CENPB	Up
MBP	Discord
STRA13	Up
SIM2	Discord
GJC1	Up
MBOAT4	Up
GABRA5	Up
SNHG12	Up
PTPMT1	Up
PDGFRA	Discord
PTPRJ	Up
TET1	Discord
ADRB3	Discord
STAMBP	Up
C22orf39	Up
STAMBPL1	Discord
ADCY2	Discord
RPP21	Up
IL17B	Up
TTC14	Up
FAM178B	Up
KLHL5	Up
AGMO	Up
KCNQ3	Discord
ANKRD33B	Up
KCNC2	Up
LDLRAD1	Up
CCBE1	Up
CHURC1	Up
CFDP1	Up
PLEKHF1	Up
DLG5	Up
ZFYVE27	Discord
KLC2	Up
SHTN1	Up
LINC01006	Discord
SMARCAD1	Up
SH3RF1	Up
ZIM3	Up
JAKMIP3	Discord
GNG12-AS1	Discord
PCDHGB3	Discord
PCDHGC3	Discord
CAV2	Up
TMEM232	Up
NDUFB2	Up
RIMKLA	Up
TOMM40	Up
MBNL1-AS1	Up
C16orf3	Up
RPL23A	Up
C22orf15	Up
TPPP	Up
HPSE	Up
UST	Up
POLD1	Up
CALD1	Up
MBOAT7	Up
SCRT1	Up
AIG1	Up
LOC101929733	Up
ERICH1	Up
ST6GAL1	Up
POM121C	Up
POMC	Up
NSMAF	Discord
HOXA11	Up
RAB28	Up
KDELR2	Up
LRRC27	Up
PIGU	Up
WRNIP1	Up
ZBTB7B	Up
CNOT3	Up
ANO3	Discord
TYW1	Discord
IGFBP3	Up
GAK	Discord
DEK	Up
HSF5	Up
HOXA6	Up
SPATA17-AS1	Up
PSPC1	Up
ALB	Up
SORBS3	Up
ARHGAP24	Up
AGBL2	Up
CPT1A	Up
KIF22	Up
DNTT	Up
TMEM132D	Discord
EFR3A	Up
LINC00554	Up
BREA2	Up
ACTN1	Up
SLC13A3	Up
MRPL36	Up
SPRED2	Up
PITPNC1	Discord
MKS1	Up
RSF1	Up
ITGAE	Up
CACNG6	Up
SLC30A3	Up
CEP128	Up
HMGXB3	Discord
MDS2	Up
LOC101927285	Up
COMMD6	Up
TBC1D3P2	Up
ANKRD13D	Up
RABL5	Up
NARS2	Up
GALNS	Discord
OR4L1	Up
MIR6786	Up
WRB	Up
ABCC8	Up
HIST1H4A	Discord
SLC45A1	Up
GOT1L1	Up
HOXB7	Up
XKR4	Discord
C7orf23	Up
STMN2	Up
PCOLCE2	Discord
LINC00347	Up
MCPH1	Up
FBXL4	Up
C9orf3	Discord
ROR1	Discord
MYO1D	Up
SYNM	Discord
PTDSS2	Up
NFU1	Up
LOC101929516	Up
HINT1	Up
WNT7B	Up
SFXN5	Up
HNRNPU	Up
FLT4	Up
FAM3D	Up
RHOBTB1	Up
FLII	Discord
C6orf155	Up
KAZN	Up
AP2A2	Up
CHPF	Up
TMEM215	Up
GAREML	Up
ANKRD43	Up
CWF19L2	Up
FKBP6	Up
MAP7D1	Up
DDX56	Up
NTN3	Up
PAX5	Up
MRPS18B	Up
RPL14	Up
DTNA	Discord
TMOD3	Discord
AKT3	Up
LOC340512	Up
C19orf21	Up
ANKRD34C	Up
MAB21L1	Discord
PASK	Up
ZNF776	Up
HEPACAM	Up
KMT2C	Up
LAPTM4B	Up
TMEM147	Up
BAIAP2	Up
ITGB5	Up
SYT4	Up
ARSJ	Up
NEK2	Up
ARID1A	Up
TMEM37	Up
PCDHGA3	Discord
SLC5A8	Discord
VWA3B	Up
CH25H	Up
ALPL	Up
SMAD6	Discord
TMEM206	Up
MEDAG	Up
GPR123	Discord
ZNF251	Up
ABLIM1	Up
BTAF1	Up
RHBDD1	Up
MIR219-2	Up
ZNF445	Up
NRXN2	Up
SNORD108	Up
MGC23284	Up
PGBD4	Up
RNPEPL1	Up
NYAP2	Up
PSD3	Up
ABCA13	Up
NLRC3	Discord
HDLBP	Discord
MAPK8IP1	Up
RFX2	Up
CHRNA7	Up
MLLT4	Discord
HECW1	Discord
DUSP8	Up
SENP5	Up
NFKBIL2	Discord
EIF2D	Up
SOAT2	Up
LBR	Discord
MFSD3	Up
CBFA2T3	Up
RAP1GDS1	Up
LOC399959	Discord
AFF3	Up
CCDC51	Up
PRAGMIN	Up
BAIAP2L1	Discord
ST8SIA5	Discord
USP29	Up
RPTOR	Discord
ATOX1	Up
ARHGEF10L	Discord
ERBB4	Discord
KANK1	Up
KIAA1712	Up
ACTR3	Up
KIF26B	Up
SLC6A2	Up
C1orf106	Up
LPP	Up
ZNF485	Up
HIVEP1	Discord
IL12RB1	Discord
RAE1	Discord
DMRT1	Up
CHST8	Up
SLC22A18AS	Up
SOX7	Up
HSPB6	Up
BASE	Up
SNORD115-48	Up
MRPL4	Up
C20orf95	Up
EPB41L4A	Up
LAMA2	Discord
SH2D6	Up
HSPB8	Discord
NUFIP2	Up
ADD3	Up
MBNL2	Up
MTA2	Up
MAATS1	Up
RTDR1	Up
RAP1A	Up
STARD4-AS1	Up
KANSL2	Discord
TRIO	Up
NID1	Discord
ATXN7L1	Discord
C5orf33	Discord
FBXO16	Up
ID3	Up
ZNF783	Up
TM9SF1	Up
ITIH5	Up
CCDC110	Discord
NBEAL1	Up
MIR33A	Up
MGC87042	Up
ZBED3	Up
SLC25A37	Up
LOC101927746	Up
AP1G1	Up
CTNNBL1	Up
HCP5	Discord
POLI	Up
CCDC12	Up
ECHDC1	Up
SMARCC1	Up
CPSF4L	Up
USF2	Up
SLC37A3	Discord
C7orf55-LUC7L2	Up
C14orf23	Up
RAD51B	Discord
COL20A1	Up
STX18-AS1	Up
IRF1	Up
PTPRE	Discord
PTK2B	Up
ZSCAN5A	Up
PELP1	Discord
NXNL2	Up
ZNF230	Up
MFSD6	Up
PTPLAD1	Up
EPDR1	Up
MYO3B	Up
USP20	Discord
DUSP22	Discord
HIST1H2AA	Up
SH3RF3	Discord
L3MBTL2	Up
MCRS1	Up
STRADB	Up
ZFP3	Up
DDOST	Up
JAM3	Up
C4orf44	Up
KIAA1522	Up
PCBP1-AS1	Up
KCNT1	Up
SLC39A14	Up
TIGD6	Up
URB1	Up
MOBKL1B	Discord
RTL1	Up
PTPRZ1	Up
LINC00434	Up
LAMP1	Up
DIP2C	Discord
NFATC4	Up
MAP3K5	Discord
RXRA	Discord
C16orf73	Up
NCRNA00169	Up
TIMP3	Up
ARPP21	Up
CIB2	Up
FUBP3	Up
HRK	Up
LRTOMT	Discord
RGS3	Up
ODF1	Up
MAML2	Up
ARHGEF12	Discord
SP6	Up
DSCAML1	Up
NFATC1	Up
CCR9	Up
SNORD42B	Up
2019-09-10	Up
FLJ32810	Discord
FBXO27	Up
LOC100286844	Up
SMAD3	Up
CTDSPL2	Up
TBC1D12	Up
APCDD1L	Up
ZCCHC4	Up
FBXO22	Up
SHISA3	Up
DBNDD2	Up
ZNF581	Up
THAP10	Up
CCDC39	Up
ASB8	Discord
ANKRD10	Up
RERG	Up
SLC16A7	Up
TAGLN2	Up
OR51Q1	Up
ZNF43	Up
MIR548AI	Up
PPP3R2	Up
LOC642502	Up
RBM33	Up
SPATA17	Up
FMO4	Up
PGRMC2	Up
KATNAL1	Up
MUC3A	Up
LCE1B	Up
GLRX2	Up
RAP1GAP2	Discord
ATP11A	Discord
PLEKHB1	Up
MRPL33	Up
MYO1C	Discord
PELO	Up
C9orf27	Up
RBM23	Up
ARMC1	Up
FAS	Up
C3orf64	Discord
MIR127	Up
CSTF3	Up
PI4KA	Up
KIAA1530	Discord
PRKCI	Up
SLC15A4	Up
N4BP2L2-IT2	Up
ZNF648	Up
LOC150776	Up
ZNF574	Up
LINC00222	Up
ZC3H3	Up
COMMD2	Up
WIZ	Discord
ALDH4A1	Up
NLRP6	Up
TMC2	Up
LINC00511	Up
PGAP2	Up
UGT2B15	Up
SCRN2	Up
LOC374443	Up
NEIL3	Up
EXD2	Discord
PCDHGA7	Discord
RASD2	Up
HNRPA1L-2	Up
PARVA	Discord
PART1	Up
PTHLH	Up
PPP1R8	Up
TNFRSF11B	Up
FAM102B	Up
CCNI2	Discord
PDE6D	Up
CCSER1	Up
TLX1NB	Up
LMF1	Up
SLCO3A1	Up
FANCL	Up
NCF2	Up
MRPL48	Up
KRTAP3-2	Up
GABRR2	Up
XRCC6	Up
PPAP2C	Up
FAM133B	Up
PAG1	Up
TNNC2	Up
LARS	Up
SNORA44	Up
GPCPD1	Up
ZNF774	Up
TRAF3	Up
RIPPLY3	Up
ZIM2	Up
LETM1	Up
APBB1	Up
PLXNB1	Up
C9orf171	Discord
USP10	Discord
B4GALT1	Up
ERICH1-AS1	Discord
SNAP25-AS1	Up
SLC25A44	Discord
PP7080	Up
CXXC1	Up
HMCN1	Up
ESYT3	Up
LOC100272217	Up
LOC101927901	Up
ZMYND8	Discord
SNRPA	Discord
GATAD2A	Up
HEPN1	Up
OR2G2	Up
ZNF311	Up
ETS2	Up
NACC2	Up
EHMT2	Discord
UFD1L	Up
INTS8	Up
EXOSC10	Up
CCDC102A	Discord
ITGA1	Discord
EPHA5	Discord
WTIP	Discord
FAM24B	Discord
ACTL9	Up
SFRS13A	Up
HAL	Up
SGIP1	Up
CUGBP2	Up
ZNF641	Up
MAL	Up
MERTK	Up
FBRSL1	Up
CORO2B	Up
MTRNR2L6	Up
RNF144A	Up
TP73	Up
LPXN	Up
GRIK4	Discord
MEF2BNB-MEF2B	Up
TP53INP2	Up
ANTXR2	Up
MYO10	Up
SLC6A18	Up
SMYD5	Up
PEX1	Up
OLFM1	Discord
TAPBP	Up
SLC22A20	Up
FADS2	Up
ALX3	Up
FCGR1B	Up
ATP2C1	Up
CYP4F3	Up
MYO16	Discord
KRTAP10-1	Up
TSHZ2	Discord
LOC440461	Up
MAPK9	Up
ZNF366	Up
EFNB3	Up
ISPD	Up
ZNF540	Up
OTX1	Up
LINC01214	Up
CSTF2T	Up
TRIM37	Discord
GRHL2	Discord
LOC101929753	Up
PDCD7	Up
ZIC4	Up
ZNF566	Up
PROKR1	Up
ABCB1	Up
ABCC4	Up
GPR12	Discord
PCDHA2	Discord
FAM171A1	Up
IL1F7	Up
NAA16	Up
FAM69B	Up
PLAGL1	Up
PCDHA11	Discord
FAM188A	Discord
KLF6	Up
PCNX	Discord
CYP4V2	Up
SNORD115-31	Up
CCDC81	Up
LOC149837	Up
CHKB	Up
PRH1	Discord
SCUBE1	Up
CLEC4C	Discord
ASAP3	Up
FAAH	Up
BHLHE22	Up
IL17A	Up
KIAA1524	Up
MAP4K1	Up
ACCS	Discord
OXCT1	Up
RRAS2	Discord
SRP68	Up
ERN2	Up
SV2B	Up
HECW2	Up
PKD1L2	Discord
ABCA8	Up
LOC101929524	Up
PGBD1	Up
PITPNA	Discord
PRPF4B	Up
GP6	Up
SLC25A22	Up
TRIM40	Up
SLCO1B7	Up
SERPINB2	Up
PITX2	Up
SIM1	Discord
ANXA6	Up
ZFHX4	Up
DPM3	Discord
KIAA1217	Discord
ABTB2	Discord
ENDOV	Up
SLC25A13	Up
MORC3	Up
DYSFIP1	Up
COL6A2	Up
TMEM132C	Discord
ANKS1B	Discord
LOC388942	Up
PPHLN1	Discord
SNORD115-21	Up
SCHLAP1	Up
VANGL2	Up
RAPGEF1	Discord
DLG4	Up
FA2H	Up
LINC01481	Up
KLHDC8B	Up
NAA20	Up
STOM	Up
GSN	Up
EGR2	Up
C10orf72	Up
WWC1	Discord
ZBTB45	Up
PLEKHG3	Up
FRMD6	Up
ANK2	Up
SPON1	Up
RAB23	Up
AKR7A2	Up
PRC1-AS1	Up
OR2A5	Up
ZNF516	Discord
EXOC3L2	Up
C19orf42	Discord
SRBD1	Up
MOBKL3	Discord
ELN	Up
STXBP5-AS1	Discord
PCDHGC4	Up
ANO2	Up
MEPCE	Discord
PCDHA9	Discord
ANGEL1	Up
NGB	Up
RHAG	Up
MAML3	Discord
SLIT3	Discord
PEX13	Up
SCD	Discord
ADAMTS14	Up
CACUL1	Up
C10orf140	Up
SHANK1	Up
ZDHHC12	Up
PHC2	Up
ANXA2R	Up
SYNJ2	Up
TPCN2	Up
OOEP	Up
TRIM26	Discord
ATN1	Discord
ST3GAL6	Up
ROBO1	Discord
ARSB	Up
TDH	Discord
ANKRD30BL	Up
CRISPLD1	Up
PRR5-ARHGAP8	Discord
RUVBL1	Up
TPH1	Up
MAD1L1	Discord
LOC283174	Up
APAF1	Up
UBA3	Up
NEK1	Up
MYH11	Discord
MATN3	Discord
DENND4A	Up
ANKRD11	Discord
PTCHD2	Discord
EBF3	Discord
ITPR1	Up
NPAS4	Up
CEP83	Up
PKP4	Up
NT5DC3	Up
2019-09-09	Discord
SEZ6L2	Discord
DDAH2	Up
GUCY2D	Up
BCAR1	Up
FAM155A-IT1	Up
TRIM27	Discord
TMEM214	Discord
PLD5	Up
OXR1	Up
GPRC5A	Up
GARNL3	Up
SFMBT2	Up
CDC26	Up
VPS33B	Discord
ACVR1C	Up
NDUFAF7	Up
SETD5	Up
EBF1	Discord
SNORD5	Up
C2orf24	Up
CRLF1	Up
LAMTOR5-AS1	Up
DNAJC25-GNG10	Discord
MYO18A	Up
LINC00570	Up
TAS2R1	Up
ATM	Discord
HIST1H3G	Up
PCID2	Discord
TUB	Up
GTF2H4	Up
ARHGEF18	Up
ARRB1	Up
KCNK1	Up
DAPK2	Discord
PCDHAC2	Discord
HOXA11AS	Up
SCAMP5	Up
NEUROD1	Discord
LRRC15	Up
DCAF7	Up
CENPA	Up
TMED5	Up
LINC00473	Up
PARP2	Up
PCDHGB2	Discord
OR7C1	Up
GRHL3	Up
LOC102467655	Up
TNFSF18	Up
CCDC127	Up
CLMN	Up
UGT1A4	Up
SDCCAG1	Up
KCNH6	Discord
CD9	Discord
ALDH7A1	Up
SRGN	Up
PPP1R10	Up
CASP7	Up
TOM1	Up
VMAC	Up
PYDC2	Up
TTC15	Up
RGPD4-AS1	Up
ACSL5	Up
UGT1A6	Up
NMT2	Up
DFNB31	Up
SLC35B3	Discord
LOC101927062	Up
SERPINB9P1	Up
WDR64	Up
THOP1	Up
PER3	Up
LINC01397	Up
SCARB1	Up
LINC01122	Up
PCDHGA12	Discord
GRAMD4	Up
PSG1	Up
UBD	Up
DNAJB6	Discord
DHX34	Up
VARS2	Up
NAGS	Up
CAMK2N1	Discord
NFIC	Up
ITPR2	Up
QPCT	Up
BRINP1	Discord
PRKAG2	Up
H2AFZ	Up
SLC35C2	Up
MLLT3	Up
MST1	Up
PLCE1-AS1	Up
ABLIM2	Discord
BCL2L13	Up
LOC101928694	Up
SHC3	Up
HAVCR1	Up
DYNC2H1	Up
PRR4	Up
MTUS1	Up
KDELR3	Up
MFSD1	Up
MMEL1	Up
KLHL25	Up
KRI1	Up
PUS7L	Up
MGMT	Up
CPQ	Discord
MRPS30	Discord
HIST1H2AI	Discord
MAP4K5	Discord
KRTAP21-2	Up
ARHGAP23	Up
CTD-2194D22.4	Up
MYO7B	Up
OASL	Up
SERPIND1	Up
ADAM21	Up
IFRD1	Up
HCG4P6	Discord
SIGMAR1	Up
TSPAN5	Discord
EHBP1	Up
CDC45L	Up
ATAD3A	Up
ATG9B	Up
ADCY10	Up
FBXL8	Up
C9orf117	Up
DFNA5	Discord
KLK15	Up
CAMK2G	Discord
RAB17	Up
CDC7	Up
MCCC2	Up
ZNF335	Up
SEC31A	Up
IVD	Up
HEATR1	Discord
POLR2D	Discord
DMRTA2	Up
TOPORS	Up
TSGA10IP	Up
ZC3H18	Up
TMEM100	Discord
LINC00861	Up
SNORD115-12	Up
MVB12B	Up
DNAH2	Up
ZCCHC14	Up
ZP3	Up
NUP210	Up
BCAS4	Up
SNORD125	Up
KCNQ1DN	Up
ISY1	Up
CACNA2D3	Up
SCLY	Up
RNF213	Discord
LY6G5C	Discord
MKNK1-AS1	Up
CNEP1R1	Up
NCKAP1	Up
LOC101928453	Up
ACE	Up
SPINK2	Up
PRKCE	Up
OPN1SW	Up
ITGAM	Discord
CCDC149	Up
SKA3	Up
CRTC3-AS1	Up
DDX19A	Discord
GFRA3	Up
PPT2	Up
FOXP4	Up
GLIS1	Up
KIAA1324L	Up
NDUFB10	Up
ARHGEF11	Up
ELOVL2-AS1	Up
ASGR2	Up
PIK3R4	Discord
NBLA00301	Up
BTBD3	Up
ACTL8	Up
ACSS1	Up
FOSL2	Discord
ABCG2	Up
PACRG	Discord
BBS2	Discord
PGAM5	Up
GRB10	Up
2019-09-04	Discord
CLSTN1	Up
ADGRD1	Up
PCDHA10	Discord
TMEM150C	Up
ZNF155	Up
SEMA5B	Up
KIF26A	Up
C19orf66	Discord
B3GALT4	Up
SERGEF	Up
SMC2	Up
PRPF4	Up
MIXL1	Up
NOCT	Up
MYH14	Discord
LRRC52	Up
LEAP2	Up
PILRB	Up
VPS37C	Up
DNMT3L	Up
GPATCH1	Up
[truncated: 5,801 more rows]
