# Supplementary material for: Alterations in DNA methylation profiles in cancellous bone of postmenopausal women with osteoporosis
Source: FEBS Open Bio. 2020 Jun 26;10(8):1516–31. doi: 10.1002/2211-5463.12907 (PMC7396431; doi:10.1002/2211-5463.12907)
Supplement: Supplementary file 4 — Table S3. Enriched signaling pathways of significantly differentially methylated genes. [file FEB4-10-1516-s004.xlsx]

## Sheet: KEGG PATHWAY
Term	FDR	input_gene
Calcium signaling pathway	0.000102719	MYLK4,340156|ITPR3,3710|ATP2B1,490|PRKCG,5582|ORAI2,80228|CAMK2G,818|CALML3,810|PLCZ1,89869|CAMK4,814|CAMK2B,816|GRM1,2911|GRM5,2915|TBXA2R,6915|EGFR,1956|TNNC2,7125|SPHK1,8877|ERBB2,2064|ERBB3,2065|ERBB4,2066|GRIN2A,2903|CHRM2,1129|GRIN2D,2906|ADRA1B,147|GNAL,2774|PDGFRA,5156|PDE1C,5137|HRH2,3274|ADCY7,113|RYR2,6262|PHKB,5257|RYR1,6261|PLCE1,51196|ADCY4,196883|CHRNA7,1139|PRKACB,5567|GNA11,2767|…
Endocytosis	0.000209505	TGFB3,7043|ASAP3,55616|DNM2,1785|CHMP1B,57132|PSD3,23362|ARPC2,10109|CHMP4A,29082|SMAP1,60682|PRKCI,5584|KIF5B,3799|RAB10,10890|KDR,3791|F2R,2149|IL2RA,3559|SNX6,58533|PARD6G,84552|ARRB1,408|VPS28,51160|IGF1R,3480|IGF2R,3482|HLA-G,3135|HLA-F,3134|EGFR,1956|EGF,1950|HLA-E,3133|STAM,8027|GRK1,6011|PRKCZ,5590|RUFY1,80230|RAB11FIP2,22841|CAPZA1,829|STAMBP,10617|EPS15,2060|ARF1,375|ERBB3,2065|WASL,897…
cGMP-PKG signaling pathway	0.000885505	ITPR3,3710|SRF,6722|ADORA1,134|ATP2B1,490|PPP1CC,5501|PRKCE,5581|CALML3,810|GTF2IRD1,9569|PDE5A,8654|NPR1,4881|PDE3B,5140|RGS2,5997|ROCK1,6093|INSR,3643|PRKG1,5592|MAPK1,5594|NPPB,4879|ATF6B,1388|KCNU1,157855|GNAI2,2771|KCNMA1,3778|MAP2K1,5604|MEF2D,4209|ADCY5,111|ADCY7,113|PPP1R12A,4659|ADCY4,196883|GNA12,2768|GNA11,2767|ADCY2,108|ADCY3,109|KCNMB3,27094|ITPR2,3709|PIK3R3,8503|ATP2A3,489|BAD,572|…
Rap1 signaling pathway	0.0071874	MLLT4,4301|RALB,5899|RAPGEF5,9771|PRKD1,5587|PRKCI,5584|PRKCG,5582|FLT4,2324|EFNA5,1946|THBS1,7057|EFNA4,1945|RALGDS,5900|BCAR1,9564|PARD6G,84552|CALML3,810|RAP1GAP,5909|IGF1R,3480|CRK,1398|CDH1,999|EGFR,1956|EGF,1950|INSR,3643|PRKCZ,5590|MAPK1,5594|PRKD3,23683|FGF14,2259|F2R,2149|GRIN2A,2903|GRIN1,2902|GNAI2,2771|GNAI3,2773|PDGFA,5154|PDGFRA,5156|MAP2K1,5604|ADCY5,111|FARP2,9855|ADCY7,113|NGF,48…
AMPK signaling pathway	0.0147223	PIK3R3,8503|PDPK1,5170|CCND1,595|IGF1R,3480|PFKL,5211|PIK3CD,5293|INS,3630|PIK3CB,5291|PPP2R2A,5520|PPP2R2B,5521|PFKP,5214|SREBF1,6720|FASN,2194|PFKM,5213|PPP2R5C,5527|PPP2R5D,5528|AKT3,10000|RAB14,51552|SCD5,79966|FOXO1,2308|HNF4A,3172|PPP2R3C,55012|RAB11B,9230|PPARGC1A,10891|RAB10,10890|IGF1,3479|TSC2,7249|SLC2A4,6517|CPT1B,1375|CPT1A,1374|MTOR,2475|AKT2,208|CCNA1,8900|ADIPOR2,79602|TBC1D1,2321…
